# Supplementary material for: Global burden of non-communicable chronic diseases associated with a diet low in fruits from 1990 to 2019
Source: Front Nutr. 2023 Aug 24;10:1202763. doi: 10.3389/fnut.2023.1202763 (PMC10491017; doi:10.3389/fnut.2023.1202763)
Supplement: Supplementary file 13 [file Table_4.XLSX]

## Sheet: 204_Allcauses
Table S4. The disease burden attributable to diet in low fruits at the national levels.
Location	AAPC of ASMR (95% CI)	AAPC of ASDR (95% CI)	ASMR in 2019	Upper limit of ASMR in 2019	Lower limit of ASMR in 2019	ASDR in 2019	Upper limit of ASDR in 2019	Lower limit of ASDR in 2019	ASMR in 1990	Upper limit of ASMR in 1990	Lower limit of ASMR in 1990	ASDR in 1990	Upper limit of ASDR in 1990	Lower limit of ASDR in 1990	Deaths in 2019	Upper limit of Deaths in 2019	Lower limit of Deaths in 2019	DALYs in 2019	Upper limit of DALYs in 2019	Lower limit of DALYs in 2019	Deaths in 1990	Upper limit of Deaths in 1990	Lower limit of Deaths in 1990	DALYs in 1990	Upper limit of DALYs in 1990	Lower limit of DALYs in 1990
Afghanistan	-0.89 (-0.96,-0.82)	-0.93 (-1.01,-0.84)	36.79	52.57	23.08	974.42	1375.51	626.17	47.78	67.06	29.64	1277.69	1804.18	801.98	4582.98	6575.69	2818.24	158907	231521	100520	3184.96	4510.78	1945.35	94406.7	134838	58805.2
Albania	-4.14 (-4.81,-3.46)	-4.79 (-5.57,-4.01)	5.63	8.94	3.04	97.66	148.27	56.43	18.97	27.84	11.51	387.89	555.44	245.26	217.16	345.7	117.79	3688.27	5662.23	2109.02	343.91	500.38	208.98	8168.83	11603.8	5161.81
Algeria	-3.60 (-3.78,-3.41)	-3.99 (-4.10,-3.88)	10.48	16.31	5.33	203.28	311.47	108.82	30.62	43.52	16.93	659.7	929.32	379.07	2648.46	4169.25	1383.66	68912.8	105329	37183.6	2846.73	4041.97	1570.7	82388.6	116748	47552.2
American Samoa	0.00 (-0.07,0.07)	0.21 (0.14,0.27)	18.34	25.58	12.04	542.32	755.45	358.35	18.36	25.39	11.75	509.99	697.71	328.52	8.18	11.49	5.33	270.93	380.24	177.71	3.91	5.43	2.48	137.65	189.75	89.32
Andorra	-1.61 (-1.73,-1.48)	-1.33 (-1.45,-1.21)	3.15	4.85	1.74	76.38	116.06	45.57	5.04	7.75	2.88	112.51	168.79	66.65	4.72	7.25	2.66	105.35	159.97	62.77	2.36	3.66	1.33	62.64	94.77	36.37
Angola	-1.78 (-1.98,-1.58)	-2.01 (-2.21,-1.80)	16.52	24	10.97	401.51	589.59	267.64	27.73	38.79	19.19	721.01	1001.75	500.12	1579.27	2341.58	1023.05	50968	75926.9	33172.2	1005.85	1418.78	686.44	32648.3	45486.6	22448.5
Antigua and Barbuda	-0.94 (-1.34,-0.54)	-0.99 (-1.16,-0.82)	6.69	10.04	3.88	163.43	246.92	98.7	9.07	12.96	5.39	217.77	319.42	129.04	6.25	9.41	3.64	167.79	256.69	99.79	4.99	7.16	2.98	113.99	166.7	68.36
Argentina	-4.15 (-4.52,-3.78)	-4.21 (-4.58,-3.83)	3.93	5.76	2.36	94.8	139.58	58.92	13.68	19.07	8.28	332.01	468.64	209.82	2133.65	3135.59	1267.96	49300.3	72569.9	30603.3	4171.52	5775.44	2557	105805	149349	66823.3
Armenia	-3.25 (-3.52,-2.98)	-3.41 (-3.89,-2.94)	8.3	12.75	4.02	169.22	253.82	89.5	21.48	30.05	11.79	460.04	625.7	269.65	319.25	492.37	157.62	6639.52	9996.59	3509.52	499.52	691.52	278.76	12433.6	16814.8	7336.22
Australia	-3.25 (-3.53,-2.98)	-3.01 (-3.14,-2.87)	5.43	7.33	3.46	121.24	160.05	82.88	14.32	19.27	8.36	295.25	390.5	181.48	2456.78	3343.12	1532.69	47805.3	63336.9	32559.5	2689.13	3612.31	1582.36	56716.7	75079.7	34875.3
Austria	-3.61 (-3.87,-3.36)	-3.59 (-3.81,-3.37)	3.24	4.76	1.78	67.88	99.31	38.94	9.36	13.4	5.1	194.24	268.98	110.58	662.04	993.94	350.34	11435.9	16863.3	6577.92	1116.78	1610.64	605.36	21802.7	30463.8	12344.7
Azerbaijan	-0.36 (-0.71,-0.02)	-1.14 (-1.41,-0.87)	20.82	31.24	10.81	397.02	581.99	217.05	23.18	32.71	12.14	555.08	767.68	309.2	1392.54	2064.81	740.07	35781.9	52475.6	19706	1098.75	1543.55	580.98	29046.5	40275.8	16273.5
Bahamas	-1.55 (-2.11,-0.99)	-1.32 (-1.52,-1.11)	9.11	12.78	5.71	252.93	353.12	159.16	14.31	19.25	9.31	372.13	500.11	247.76	33.87	47.64	21.49	1043.79	1459.63	660.33	21.29	28.72	13.94	634.92	857.07	426.58
Bahrain	-2.98 (-3.66,-2.30)	-3.05 (-3.41,-2.69)	4.68	8.23	2.24	102.66	180.41	51.6	11.35	18.46	5.63	253.3	406.76	125.66	30.7	53.29	15.28	1191.36	2044.19	577.31	17.49	28.27	8.54	608.79	978.69	304.78
Bangladesh	-1.01 (-1.52,-0.50)	-1.19 (-1.54,-0.83)	24.99	34.74	16.86	601.3	826.75	410.04	34.26	45.32	23.87	862.23	1139.33	589.87	29968.7	41766.5	20220	813443	1.11882e+06	551963	15149.6	20281.3	10377.5	452894	601691	305059
Barbados	-1.72 (-2.08,-1.37)	-1.53 (-1.79,-1.27)	13.53	17.89	9.77	334.87	441.67	244.74	22.31	27.95	16.54	521.29	648.17	397.73	65.9	87.1	47.61	1571.97	2067.68	1150.64	66.37	83.02	49.36	1444.09	1791.75	1103.5
Belarus	-0.91 (-1.42,-0.40)	-1.04 (-1.71,-0.37)	22.21	33.09	11.29	475.23	699.43	260.46	29.21	39.7	16.82	649.89	864.15	403.61	3573.89	5353.3	1803.92	72755.8	107105	40062	3608.01	4875.04	2095.59	82082.9	109001	51420.9
Belgium	-3.34 (-3.48,-3.20)	-3.15 (-3.27,-3.02)	5.14	7.08	3.28	118.49	159.11	78.55	13.77	18.31	8.66	299.89	391.03	197.49	1315.67	1808.73	828.08	24924.9	33352.9	16430.1	2105.27	2805.11	1332.58	43604	56889.6	28615.8
Belize	-0.94 (-1.41,-0.46)	-0.19 (-0.48,0.11)	1.18	1.92	0.69	31.96	52.09	19.09	1.58	2.56	0.93	33.37	50.47	21.92	3.22	5.23	1.93	105.43	171.87	61.01	1.44	2.26	0.87	35.38	53.16	23.11
Benin	-0.54 (-0.68,-0.39)	-0.54 (-0.67,-0.41)	21.31	29.1	14.84	500.5	685.73	351.68	24.99	33.95	17.42	587.18	792.84	408.61	917.81	1279.22	628.71	26465.6	36839.3	18301.5	462.54	626.39	320	12242	16598	8502.63
Bermuda	-1.38 (-1.51,-1.25)	-0.78 (-0.95,-0.61)	7.11	9.94	4.62	180.16	244.74	123.71	10.67	15.38	5.84	227.38	321.23	127.71	9.53	13.3	6.12	217.65	295.38	148.84	6.13	8.8	3.34	142.88	201.17	80.58
Bhutan	-0.89 (-0.96,-0.83)	-1.11 (-1.19,-1.03)	16.24	22.45	10.44	386.91	538.49	252.18	21.06	29.64	13.49	533.82	747.2	339.09	83.67	117.75	53.34	2283.8	3208.29	1484.44	47.23	66.93	29.32	1497.38	2112.44	923.65
Bolivia (Plurinational State of)	-0.93 (-1.04,-0.82)	-1.04 (-1.09,-0.99)	10.18	14.63	6.22	242.21	351.05	150.48	13.37	19.24	8.02	328.05	487.18	203.1	824.41	1196.27	504.43	22226.3	32447.4	13707.9	398.64	584.53	242.56	11707.3	17428.2	7228.08
Bosnia and Herzegovina	-2.23 (-2.94,-1.51)	-2.52 (-3.09,-1.95)	13.51	20.05	7.94	280.24	408.58	174.53	25.71	34.42	16.4	576.02	758.78	390.97	742.18	1106.56	436.81	15608.2	22696.6	9702.84	890.98	1181.08	576.62	23781.5	31214	16417.6
Botswana	-0.05 (-0.17,0.07)	-0.10 (-0.24,0.04)	34.96	47.42	24.57	838.7	1144.39	586.42	35.68	47.79	25.43	863.33	1160.67	614.1	421.06	583.72	287.05	12476.2	17515.5	8402.5	183.24	248.3	128.74	5243.29	7166.73	3666.95
Brazil	-3.61 (-3.77,-3.45)	-3.59 (-3.73,-3.46)	4.97	6.97	3.17	130.82	183.38	84.19	14.47	19.76	9.24	378.73	518.02	251.79	11488.2	16086.2	7366.29	315581	443383	202680	12232	16687.3	7998.79	379384	524196	255121
Brunei Darussalam	-1.47 (-1.88,-1.06)	-1.39 (-1.66,-1.13)	20.6	26.6	14.6	501.84	645.27	373.8	31.7	41.89	22.44	746.67	979.41	539.87	47.9	62.23	33.95	1665.01	2147.55	1227.93	26.32	34.74	18.62	859.43	1139.47	610.3
Bulgaria	-0.34 (-0.91,0.23)	-0.12 (-0.38,0.14)	23.76	34.33	14.43	534.99	762.74	333.94	27.15	38.39	15.02	555.72	781.5	325.87	3361.33	4869.24	2031.06	69417.8	98532.1	43454.4	2702.99	3807.95	1531.72	62896.9	89194.1	37024
Burkina Faso	0.33 (0.21,0.46)	0.31 (0.18,0.43)	27.3	36.2	19.41	656.6	867.14	464.43	24.91	32.98	18	603.7	795.96	434.46	2223.3	2969.95	1559.71	65633	87045.5	46106.6	951.21	1265.19	671.59	27671.2	36674.9	19902.6
Burundi	-2.18 (-2.31,-2.05)	-2.49 (-2.63,-2.35)	7.77	12.07	4.51	188.15	296.37	109.8	14.71	22.94	8.32	390.31	622.82	220.33	317.22	500.73	179.68	10311.7	16444.5	5909.36	334.71	532.07	186.77	10370.4	16853.1	5832.97
Cabo Verde	0.34 (-0.26,0.95)	0.11 (-0.38,0.61)	19.32	25.2	13.44	439.92	574.44	314.61	17.56	23.15	12.08	430.5	559.48	303.67	80.95	105.36	56.4	1941.1	2539.82	1396.6	40.66	53.44	27.87	956.68	1240.22	682.64
Cambodia	-0.76 (-0.81,-0.71)	-0.90 (-0.96,-0.84)	26.59	35.47	18.4	653.75	883.26	466.09	33.13	44.34	23.24	849.41	1149.64	593.34	2835.53	3896.17	1971.47	81870.9	112230	57969.5	1382.51	1874.22	965.37	42386.2	57423.4	29424.2
Cameroon	0.70 (0.58,0.82)	0.78 (0.64,0.91)	11.46	17.07	7.11	269.39	410.7	165.36	9.36	13.56	5.8	214.73	315.59	132.89	1202.99	1858.65	738.55	37029.7	56985.1	22456.7	356.29	521.76	218.94	10511.5	16008.7	6326.22
Canada	-2.52 (-2.71,-2.32)	-2.33 (-2.49,-2.17)	4.99	6.86	3.03	113.07	151.64	74.45	10.5	14.59	5.94	224.35	303.93	132.93	3645.48	5045.55	2196.69	72727.6	98153.3	47856.8	3314.74	4585.74	1877.19	71337.1	96562.3	42274.1
Central African Republic	-0.10 (-0.23,0.03)	-0.11 (-0.24,0.03)	29.13	41.99	19.02	771.15	1103.12	514.8	29.98	41.67	20.48	794.68	1108.26	547.1	591.32	860.77	384.48	19914.4	28790.3	13114.9	332.41	467.84	224.3	10663	14959.5	7229.53
Chad	0.34 (0.18,0.50)	0.40 (0.22,0.58)	26.92	36.16	18.7	657.38	892.92	455.96	24.58	32.65	17.08	590.6	779.53	414.66	1363.06	1868.26	927.6	40540.7	56049.4	27765.4	636.84	846.29	444.83	17254.6	22886.1	12186.8
Chile	-3.19 (-3.43,-2.94)	-2.78 (-3.03,-2.53)	5.84	7.9	3.86	144.01	193.71	98.07	14.95	19.89	9.57	327.87	431.92	228.35	1388.53	1880.2	917.53	33912.4	45609.2	22933.9	1342.4	1773.23	881.67	33102.5	43888.7	23309.2
China	-2.64 (-2.82,-2.45)	-2.89 (-3.05,-2.74)	13.18	18.56	8.5	282.95	395.06	189.19	28.57	39.26	19.33	661.94	901.5	453.91	231120	324361	150068	5.49787e+06	7.69036e+06	3.67025e+06	207316	284763	140067	5.82163e+06	7.97565e+06	3.99244e+06
Colombia	-3.41 (-3.95,-2.86)	-3.30 (-3.78,-2.81)	4.02	6.23	2.2	105.4	159.93	60.5	10.88	15.3	6.28	269.22	373.1	165.8	2201.56	3439.6	1198.62	55701.1	84760.4	31851.8	1779.07	2489.55	1041.06	52401.4	72878.2	32686.3
Comoros	0.09 (-0.18,0.35)	0.02 (-0.51,0.55)	11.34	17.08	6.55	272.71	421.05	158.91	11.09	17.38	5.78	274.12	445.4	126.91	51.5	78.8	29.53	1407.11	2194.93	815.64	22.62	36.69	10.76	647.81	1071.9	284.83
Congo	-1.22 (-1.37,-1.07)	-1.43 (-1.61,-1.24)	21.31	30.44	13.97	519.39	746.94	351.24	30.45	42.57	20.19	788.3	1081.09	536.55	490.43	721.35	316.22	15354.2	22647.6	10085.6	300.32	417.58	199.67	9291.23	12852.5	6287.02
Cook Islands	-1.96 (-2.01,-1.91)	-1.73 (-1.81,-1.65)	11.59	17.36	6.88	332.3	496.85	201.1	20.62	28.23	13.51	552.68	759.31	368.18	2.73	4.06	1.64	76.71	116.23	46.09	2.47	3.41	1.61	74.99	103.55	49.36
Costa Rica	-2.08 (-2.32,-1.83)	-1.50 (-1.76,-1.24)	3.12	4.85	1.64	87.88	135.51	48.73	6	8.77	3.14	140.82	202.55	80.07	160.78	248.73	84.98	4553.62	7033.35	2529.38	101.02	146.23	53.57	2665.76	3811.16	1534.88
Côte d'Ivoire	-0.11 (-0.21,-0.01)	-0.06 (-0.15,0.03)	14.16	20.14	8.77	339.45	499.97	212.64	14.67	21.78	9.13	347.01	522.74	217.82	1317.24	1960.99	799.44	42244.4	63899.9	26357.7	506.25	769.01	312.38	16712.7	25483.6	10457.9
Croatia	-2.93 (-3.14,-2.71)	-3.08 (-3.29,-2.87)	8.84	13.39	4.9	185.69	273.39	114.17	21.1	29.16	12.33	459.11	620.97	290.36	794.77	1202.08	433.11	15100.3	22460	9043.33	1223.23	1673.75	728.69	28541.8	38508	18171.5
Cuba	-2.64 (-2.99,-2.28)	-2.64 (-3.04,-2.23)	5.66	8.4	3.36	138.3	203.74	83.58	12.63	17.59	7.03	304.96	415.89	184.48	1112.99	1651.72	647.5	25005.2	37062	15086.2	1259.64	1757.49	702.96	31479.1	42982.3	19087
Cyprus	-1.88 (-2.24,-1.52)	-1.20 (-1.42,-0.98)	5.82	8.49	3.26	122.91	176.77	71.58	10.01	14.99	5.45	172.99	252.23	95.67	102.17	149.24	58.55	2268.26	3281.91	1331.89	58.07	86.16	32.18	1241.1	1833.91	686.94
Czechia	-2.79 (-3.18,-2.40)	-2.59 (-2.94,-2.23)	11.42	16.47	6.73	268.27	367.98	176.47	26.24	36.19	15.31	576.39	771.69	356.18	2469.1	3555.33	1460.15	53070.6	73053.5	34715.9	3445.45	4732.22	2018.28	76787.6	103174	47396.5
Democratic People's Republic of Korea	0.06 (0.01,0.11)	0.11 (0.08,0.14)	20.68	30.8	13.19	525.02	794.73	336.73	20.32	31	12.52	509.02	780.74	321.05	6296.91	9447.73	4023.28	170337	259799	109100	2916.17	4536.69	1799.54	87776.9	135173	54655.6
Democratic Republic of the Congo	0.43 (0.25,0.61)	0.45 (0.26,0.65)	20.88	29.74	13.95	518.55	730.65	355.35	18.43	27.02	11.89	447.67	658.79	286.75	6645.62	9515.1	4390.3	206308	291498	140114	2522.11	3775.82	1565.28	77494.9	115876	48770.1
Denmark	-4.90 (-5.22,-4.57)	-5.11 (-5.34,-4.88)	4.07	5.69	2.51	81.28	112.3	52.25	17.43	23.49	10.42	374.13	491.89	235.34	503.96	704.89	312.49	8694.66	12109.3	5575.24	1438.88	1942.72	851.36	28511.6	37633.1	17843.3
Djibouti	-0.41 (-0.61,-0.22)	-0.49 (-0.59,-0.39)	26.89	36.22	19.09	643.69	886.92	449.67	30.07	40.63	21.04	742.05	1006.59	516.01	138.57	193.8	93.33	4393.19	6206.65	2959.91	37.85	51.69	25.42	1256.31	1726	844.69
Dominica	-1.44 (-1.62,-1.26)	-0.89 (-1.03,-0.76)	0.72	1.19	0.5	16.09	23.33	11.85	1.08	1.84	0.72	20.64	29.23	15.7	0.64	1.06	0.45	13.76	19.73	10.28	0.75	1.27	0.52	14.1	20.01	10.93
Dominican Republic	-1.55 (-1.92,-1.17)	-1.52 (-1.81,-1.23)	2.97	4.87	1.63	75.81	125.4	42.03	4.73	7.08	2.71	118.06	174.2	70.23	268.97	438.36	148.41	7597.78	12560.1	4208.29	165.47	246.24	95.91	5218.94	7685.05	3036.49
Ecuador	0.14 (-0.31,0.59)	0.47 (-0.02,0.96)	2.32	3.67	1.34	63.73	102.16	37.05	2.07	3.13	1.25	55.11	82.17	34.29	330.79	521.96	192.91	10133.2	16224.1	5844.12	109.17	162.86	66.49	3692.97	5439.37	2252.91
Egypt	-3.32 (-3.95,-2.69)	-3.27 (-3.77,-2.77)	7.09	12.72	3.24	177.73	304.02	84.75	19.24	29.21	8.76	472.64	703.37	229.57	3989.5	6960.46	1837.24	129974	220458	61633.3	5136.66	7699.38	2407.19	157554	231772	78540.7
El Salvador	-1.29 (-2.26,-0.32)	-1.28 (-2.25,-0.29)	8.88	13.01	5.18	239.38	344.4	147.86	13	17.79	7.99	347.35	466.2	227.55	552.86	807.13	319.58	14231.3	20406.5	8829.66	385.98	527.36	239.81	11266.1	15196.1	7393.06
Equatorial Guinea	-4.05 (-4.24,-3.85)	-4.45 (-4.69,-4.21)	8.24	12.46	4.73	192.16	296.02	109.89	27.28	39.23	17.78	719.1	1034.15	477.99	34.17	53.23	19.29	1053.47	1686.68	611.02	50.99	74.08	33.46	1573.52	2288.24	1038.08
Eritrea	-0.49 (-0.61,-0.36)	-0.77 (-0.92,-0.62)	22.81	31.9	15.54	574.46	809.04	391.39	26.25	37.85	16.98	715.99	1028.58	470.3	555.03	798.7	370.34	18397.5	26685.6	12266.6	257.52	377.89	165.03	8935.91	13064.8	5751.58
Estonia	-3.87 (-4.43,-3.31)	-3.76 (-4.39,-3.13)	10.47	15.88	5.79	228.93	325.89	143.03	32.67	44.53	18.85	696.39	924.33	431.47	302.18	463.9	164.56	5630.09	8152.09	3430.19	634.61	861.66	368.06	13855.5	18428.8	8588.2
Eswatini	-0.05 (-0.39,0.29)	-0.05 (-0.44,0.34)	29.73	41.57	19.99	709.53	991.18	481.16	30.12	40.12	21.91	718.88	958.45	522.58	149.96	212.13	99.85	4375.76	6202.55	2907.51	78.85	106.09	57.05	2250.68	3007.66	1621.26
Ethiopia	-1.91 (-2.03,-1.78)	-2.37 (-2.52,-2.22)	21.11	28.99	14.74	482.59	660.51	346.81	36.8	49.25	25.77	965.72	1289.03	679.72	7703.35	10690.2	5370.79	215079	292585	152756	6953.56	9344.95	4776.38	220278	296027	153012
Fiji	-0.13 (-0.39,0.14)	-0.21 (-0.41,-0.01)	52.67	70.26	37.73	1371.14	1818.65	989.32	54.13	70.06	38.33	1451.17	1872.75	1033.74	352.7	478.4	248.9	11008.8	14707.5	7847.49	187.29	244.81	129.46	6300.86	8235.97	4415.04
Finland	-2.91 (-3.04,-2.77)	-2.88 (-3.05,-2.72)	7.61	10.52	4.45	170.48	226.97	113.97	17.98	24.61	10.31	399.8	531.08	245.82	1046.2	1465.33	599.12	19071.2	25487.8	12389.2	1263.33	1730.64	725.13	27438.2	36447	16808.9
France	-2.05 (-2.29,-1.81)	-1.72 (-1.98,-1.46)	5.18	6.82	3.38	124.38	160.95	86.12	9.45	12.53	6.01	205.73	270.61	136.49	7899.68	10514.8	5061.39	148854	193517	102910	7952.06	10560.7	5026.83	159889	210457	104940
Gabon	0.99 (0.75,1.24)	0.86 (0.61,1.12)	5.39	8.41	3.14	132.14	211.54	75.85	4.07	6.09	2.47	103.29	153.88	63.66	51.01	80.3	29.04	1541.64	2434.09	864.92	19.94	29.73	12.45	604.65	912.42	370.93
Gambia	0.52 (-0.07,1.11)	0.53 (-0.20,1.26)	30.07	40.91	20.9	703.26	961.92	490.68	26.42	36.21	17.31	617.11	863.16	401.92	260.1	357.19	178.59	7217.07	9925.15	4954.58	80.68	114.12	51.17	2386.95	3373.14	1524.9
Georgia	-1.07 (-1.83,-0.31)	-0.74 (-1.26,-0.23)	23.52	32.42	14.27	571.7	780.62	368.65	32.35	46.35	17.89	711.8	1011.44	415.02	1461.74	2024.73	886.14	31988.7	43665.3	20572	1749.52	2514.19	985.53	42456.1	60247.1	24730.4
Germany	-2.19 (-2.36,-2.02)	-1.73 (-1.96,-1.50)	6.18	8.55	3.71	146.8	197.96	96.47	11.71	16.83	6.2	242.21	336.8	137.14	12907.9	17877.5	7596.69	253200	342738	162728	14912.1	21460.8	7742.45	292109	407641	162216
Ghana	-2.71 (-2.77,-2.64)	-2.94 (-3.03,-2.86)	6.85	10.11	4.18	152.06	228.03	91.75	15.17	22.38	9.35	363.74	548.41	221.29	915.27	1368.44	547.88	27873.6	42811.5	16289.1	829.64	1251.53	499.54	25768	39442.3	15643.3
Greece	-0.89 (-1.17,-0.61)	-0.12 (-0.41,0.16)	2.43	3.77	1.34	53.35	79.92	31.31	3.16	4.98	1.78	55.44	82.15	34.88	677.97	1119.02	353.13	11022.8	16991.6	6322.14	410.08	641.29	234.06	7302.35	10795.3	4597.57
Greenland	-2.48 (-2.76,-2.20)	-2.48 (-2.77,-2.18)	9.64	13.95	5.88	232.06	338.62	142.85	20.28	28.3	12.92	486.18	681.73	316.43	6.08	8.96	3.64	164.29	242.47	98.67	6.33	8.9	4.08	194	274.24	126.9
Grenada	-1.39 (-1.93,-0.84)	-1.23 (-1.49,-0.96)	7.59	11.38	4.5	194.76	292.37	114.02	11.63	16.81	6.77	279.81	404.63	168.08	7.87	11.64	4.68	220.49	330.14	128.32	8.79	12.75	5.11	190.79	276.92	114.3
Guam	-1.09 (-1.44,-0.73)	-0.32 (-0.64,0.01)	8.82	13.27	4.86	267.46	392.98	154.74	12.05	17.6	7.14	292.48	423.83	180.96	16.42	24.81	9.07	496.96	735.79	284.93	7.75	11.28	4.65	254.98	370.29	157.8
Guatemala	-0.90 (-1.46,-0.33)	-0.81 (-1.37,-0.25)	11.35	16.23	7.04	290.75	409.48	189.8	14.67	20.04	8.48	368.56	492.45	235.62	1145.12	1634.01	709.88	34777.9	49161.4	22788.3	470.63	641.16	279.34	15295.1	20574.4	9833.52
Guinea	1.08 (0.99,1.17)	1.22 (1.13,1.32)	12.74	19.19	7.84	307.63	480.55	191.3	9.4	13.46	5.78	218.28	325.5	135.73	653.46	1002.55	394.79	18622.7	29350.7	11434.9	275.55	404.32	167.17	7521.34	11304.2	4659.19
Guinea-Bissau	-0.17 (-0.24,-0.09)	-0.24 (-0.31,-0.16)	25.89	37.04	17.26	651.16	934.78	430.44	27.21	38.43	18.28	698.93	993.81	463.96	171.88	249.48	111.3	5558.47	8054.3	3614.26	102.49	146.38	67.07	3171.36	4544.94	2060.12
Guyana	-1.32 (-1.65,-0.99)	-1.21 (-1.53,-0.89)	27.76	39.97	18.06	738.74	1042.44	489.54	40.74	56.66	27.07	1053.93	1465.12	718.16	164.06	237.02	105.27	4965.52	6951.11	3229.65	149.47	209.27	99.27	4460.81	6230.24	3042.51
Haiti	-0.02 (-0.11,0.07)	-0.03 (-0.13,0.07)	23.24	35.39	14.28	598.76	909.51	371.33	23.4	34.93	13.94	604.76	904.45	363.75	1510	2358.16	918.28	47534.8	73363.6	29218.2	712.07	1070.9	425.11	22184.9	33264.2	13309.6
Honduras	0.82 (0.33,1.32)	0.41 (0.01,0.82)	13.67	19.49	8.17	330.9	472.24	207.01	10.88	15.9	6.4	295.42	416.28	188.71	746.52	1076.41	447.95	21152.3	30749.6	13112.8	220.37	317.44	132.99	7110.76	9994.74	4551.7
Hungary	-1.69 (-2.01,-1.37)	-1.76 (-2.11,-1.41)	14.16	20.22	8.35	334.05	468.33	217.12	23.03	31.79	13.48	547.38	743.91	336.7	2779.7	3976.88	1630.99	59095.1	82646.7	37933.4	3101.32	4277.11	1800.2	75285	102430	46185.7
Iceland	-3.37 (-3.53,-3.21)	-3.11 (-3.23,-2.98)	5.4	7.52	3.24	125	167.76	82.8	14.52	19.6	8.44	310.89	411.75	195.67	33.23	46.84	19.77	658.63	888.57	436.47	42.58	57.5	24.59	866.1	1147.19	540.97
India	-0.98 (-1.54,-0.41)	-0.74 (-0.98,-0.50)	23.99	31.75	16.53	637.47	831.54	450.75	31.71	40.34	22.23	800.88	1008.93	571.46	256232	339280	177691	7.67944e+06	1.00231e+07	5.42551e+06	128929	162821	90662.2	4.06739e+06	5.12339e+06	2.89485e+06
Indonesia	-0.65 (-0.67,-0.62)	-0.92 (-0.95,-0.89)	23.86	32.78	16.27	589.24	811.2	413.37	28.83	39.03	19.96	770.23	1035.84	542.42	46157.2	63792.2	31502.8	1.39114e+06	1.92859e+06	973939	26963.7	36421.2	18703.2	878699	1.17724e+06	614471
Iran (Islamic Republic of)	-3.09 (-3.21,-2.96)	-3.03 (-3.14,-2.92)	2.99	4.53	1.6	69.09	102.24	39.08	7.42	10.84	3.82	169.66	244.88	89.51	2003.43	2989.12	1081.85	55153.6	82157.8	31589.1	1560.21	2279.51	819.12	48383.8	70389.5	25716.6
Iraq	0.40 (0.22,0.58)	0.36 (0.23,0.49)	21.64	31.13	12.69	532.99	762.74	325.87	19.23	28.34	10.21	477.27	701.45	261.79	4485.18	6585.91	2630.27	136237	197512	83277.8	1424.38	2110.13	767.13	41084.3	59703.9	22910.8
Ireland	-4.37 (-4.54,-4.19)	-4.37 (-4.55,-4.19)	5.84	8.16	3.5	121.06	165.14	79.08	21.26	28.58	12.91	442.86	586.74	276.66	448.35	626.81	268.53	8746.02	11984.2	5677.51	839.52	1119.68	514.47	17521.5	23137.6	10996.6
Israel	-2.10 (-2.39,-1.81)	-1.50 (-1.72,-1.28)	1.47	2.33	0.81	32.2	49.62	18.98	2.73	4.37	1.46	49.83	75.93	29.23	183.51	289.7	96.77	3575.73	5525.37	2099.3	111.21	176.61	62.12	2242.25	3420.95	1336.85
Italy	-2.67 (-2.85,-2.49)	-2.51 (-2.71,-2.31)	2.46	3.56	1.53	53.33	75.49	35.07	5.35	7.45	3.27	110.47	150.51	70.72	4228.29	6362.8	2529.27	70278.8	100827	45253	4525.38	6314.73	2786.39	91012.5	124616	58655.5
Jamaica	0.46 (-0.95,1.87)	0.73 (-0.71,2.19)	9.3	13.83	5.76	239.93	356.95	149.14	9.02	12.83	5.66	213.84	311.07	134.34	288.31	427.25	180	7170.24	10658.6	4445.1	161.46	227.63	101.42	3739.95	5443.55	2362.83
Japan	-2.71 (-2.93,-2.49)	-1.71 (-1.86,-1.57)	4.83	6.32	3.37	144.55	186.7	107.99	10.75	14.18	7.3	238.46	310.13	171.74	19205.9	25615.9	12725.8	391492	506762	287356	16805.8	22081	11524.6	393797	512365	283933
Jordan	-1.88 (-2.26,-1.48)	-1.67 (-1.94,-1.39)	10.33	14.93	6.14	251.19	357.9	154.63	17.97	25.77	10.16	411.17	575.71	231.68	564.36	809.02	340.26	18030.3	25646.1	11210.5	202.09	285.78	114.95	6024.31	8400.32	3472.51
Kazakhstan	-1.79 (-2.07,-1.51)	-2.11 (-2.71,-1.51)	24.08	33.87	14.19	511.17	709.73	323.48	40.69	53.02	27.92	960.67	1234.47	685.66	3450.36	4829.9	2077.64	87753.9	121388	55897.3	4746.9	6160.53	3307.65	125180	160220	89410.2
Kenya	-0.03 (-0.15,0.09)	0.04 (-0.08,0.16)	15.81	22.46	10.65	381.49	537.37	261.07	15.83	21.89	11.02	375.3	518.11	265.06	3078.95	4406.97	2050.94	94371.8	134469	64035.2	1160.64	1626.18	807.46	33316.8	46405.7	23349.2
Kiribati	-0.38 (-0.45,-0.31)	-0.51 (-0.58,-0.43)	46.2	67.13	30.59	1385.39	2006.43	915.16	51.37	71.46	33.66	1597.52	2229.95	1043.49	32.39	47.08	21.1	1196.42	1734.87	780.44	20.29	28.48	13.09	741.68	1037.93	484.98
Kuwait	-1.05 (-1.99,-0.11)	-0.59 (-1.93,0.75)	6.41	9.8	3.34	185.47	276.97	103.46	8.64	12.96	4.03	218.71	323.55	106.39	173.18	265.89	91.09	7039.46	10450.7	3968.27	53.64	79.5	24.67	2030.61	2932.13	1009.49
Kyrgyzstan	-0.53 (-1.10,0.04)	-1.13 (-1.77,-0.48)	27.25	38.05	15.63	575.5	784.38	356.75	32.59	42.94	21.69	809.84	1063.71	560.82	1087.18	1506.8	645.92	27233	36885.2	17382	961.38	1262.59	641.14	25134.5	33200.7	17566.1
Lao People's Democratic Republic	-2.01 (-2.05,-1.97)	-2.23 (-2.28,-2.19)	19.74	29.35	12.51	487.76	734.55	310.32	35.5	49.25	23.88	938.3	1304.92	635.84	773.69	1179.3	477.64	23818	36525.9	14938.5	686.9	968.78	461.1	21360.9	29851.9	14312.6
Latvia	-1.73 (-2.78,-0.68)	-1.74 (-2.96,-0.49)	19.14	26.62	11.6	418.26	574.65	273.55	32.62	44.23	19.91	711.19	950.04	444.86	816.71	1143.77	484.51	15445.5	20973.4	10073	1129.75	1530.26	687.99	24760.1	33065	15489.9
Lebanon	1.24 (1.09,1.39)	2.22 (2.02,2.42)	3.08	5.4	1.39	81.49	140.69	39.27	2.18	3.67	1.28	43.67	68.1	27.44	160.02	281.38	72.39	4382.67	7548.82	2101.25	36.95	59.17	23.04	966.57	1498.62	612.9
Lesotho	1.31 (1.19,1.43)	1.42 (1.29,1.55)	42.91	58.25	29.48	1041	1427.74	723.47	29.48	38.76	21.53	697.25	907.21	509.97	488.49	668.23	334.08	13973.1	19353.7	9517.91	264.81	347.98	193.53	7037.3	9203.13	5139.25
Liberia	-0.23 (-0.36,-0.10)	-0.13 (-0.35,0.09)	18.2	26.05	12.18	440.8	627.98	300.41	19	26.84	12.36	450.26	637.34	296.63	334.46	486.08	221.61	10325.5	14996.1	6901.25	186.92	266.31	122.22	5115.87	7300.21	3390.79
Libya	0.38 (-0.13,0.89)	0.48 (0.01,0.94)	8.48	13.25	4.18	227.03	346.85	117.59	7.88	12.13	4.08	204.12	305.57	111.19	427.54	666.04	211.88	13913.8	21261.7	7230.61	144.48	221.18	75.82	4485.35	6665.72	2444.48
Lithuania	-1.62 (-2.15,-1.08)	-1.69 (-2.33,-1.04)	15.89	23.46	8.68	338.81	484.1	205.24	25.77	35.89	13.89	559.99	759.5	327.75	983.42	1453.91	524.87	17973.6	25965.3	10660.5	1133.87	1571.81	615.65	24701.5	33506.5	14457
Luxembourg	-3.53 (-3.78,-3.28)	-2.90 (-3.08,-2.71)	4.76	6.58	3.07	120.65	161.36	82.58	13.56	18.46	8.23	283.64	377.75	181.11	50.69	70.81	32.31	1159.65	1554.25	788.32	71.79	97.15	43.71	1490.79	1985.67	948.67
Madagascar	0.10 (-0.09,0.28)	-0.05 (-0.23,0.12)	26.29	38.88	17.04	674.2	1005.72	439.04	25.77	36.31	17.26	686.87	978.51	459.11	2694.71	4069.71	1707.51	90278.6	135918	58356.9	1280.26	1828.25	855.45	41032.7	59023.3	27261.9
Malawi	-0.82 (-0.94,-0.71)	-0.84 (-0.97,-0.71)	17.83	25.43	11.86	444.98	636.52	299.78	22.67	30.36	15.83	568.44	765.02	400.45	1192.45	1711.63	780.93	36105.7	52012.4	24141.6	797.92	1085.72	556.43	24265.8	32782.9	16973.7
Malaysia	-2.50 (-2.91,-2.09)	-2.62 (-2.90,-2.34)	11.56	17.21	6.64	294.22	432.9	177.02	24.82	33.44	16.78	632.65	853.51	442.89	2790.02	4172.26	1592.19	82621.4	121949	50235.6	2152.27	2901.95	1454.93	63883.7	86455.3	44560.4
Maldives	-3.44 (-3.73,-3.15)	-3.54 (-3.76,-3.31)	11.55	16.36	6.96	275.26	380.41	181.65	30.99	41.65	19.95	770.88	1038.25	506.46	32.29	45.55	19.84	993.68	1365.86	660.1	24.42	32.9	15.63	781.58	1053.06	513.45
Mali	-0.68 (-0.76,-0.60)	-0.79 (-0.99,-0.59)	19.13	26.34	12.77	438.23	610.23	303.52	23.62	32	16.43	556.1	756.27	389.09	1415.96	1992.4	951.42	40315.7	57242.5	27112.7	838.92	1144.91	580.47	24340.2	33258	17000.3
Malta	-3.11 (-3.29,-2.93)	-2.62 (-2.74,-2.50)	5.85	8.36	3.28	137.93	190.37	85.45	14.54	20.1	8.29	298.71	404.93	175.67	56.52	81.44	31.52	1158.75	1623.13	710.53	58.58	80.65	33.36	1262.13	1716.9	740.6
Marshall Islands	-0.07 (-0.16,0.03)	0.11 (0.06,0.17)	41.15	56.79	26.9	1207.37	1678.81	806.07	41.96	57.1	28.12	1167.67	1587.13	803.18	13.61	19.17	8.68	515.68	717.64	339.26	6.65	9.1	4.46	227.45	310.87	154.65
Mauritania	-1.34 (-1.46,-1.22)	-1.49 (-1.59,-1.38)	21.01	27.84	14.78	474.59	633.46	334.08	30.82	41.25	22.08	741.86	986.33	534.61	390.89	522.37	270.43	10221.4	13897.3	7075.04	282.43	377.53	201.51	7794.88	10322.5	5559.34
Mauritius	-2.05 (-2.25,-1.84)	-1.94 (-2.11,-1.77)	22.34	29.52	15.95	606.22	791.58	444.83	40.93	52.49	28.62	1078.53	1369.98	763.93	371.81	493.97	265.21	10535.9	13809.4	7719.73	287.38	367.47	201.75	8623.82	10974.2	6088.85
Mexico	-1.14 (-1.45,-0.83)	-0.97 (-1.28,-0.66)	6.04	8.79	3.65	161.95	240.66	98.98	8.64	11.94	5.4	218.27	304.42	140.74	6737.16	9845.62	4127.12	195938	290287	119352	3379.53	4628.18	2145.7	102140	141854	66525.1
Micronesia (Federated States of)	0.11 (0.08,0.14)	0.03 (0.00,0.06)	46.65	66.56	29.43	1287.53	1871.96	791.08	45.17	63.69	29.82	1275.23	1803.64	839.88	30.87	45.03	18.63	1045.37	1535.61	626.66	20.52	29.21	13.39	693.93	996.21	450.93
Monaco	-2.57 (-2.68,-2.46)	-2.25 (-2.37,-2.13)	1.79	3.01	0.88	42.75	70.8	22.97	3.81	6.08	2.02	82.92	127.94	46.63	1.82	3.1	0.87	33.29	56.4	17	2.86	4.77	1.43	50.63	81.99	27.59
Mongolia	-0.47 (-0.75,-0.19)	-0.57 (-0.86,-0.29)	59.76	82.11	39.19	1345.49	1894.46	886.45	68.04	91.48	46.28	1601.48	2143.85	1096.17	1183.88	1673.99	765.47	35400.1	50379.8	23014.6	647.3	867.38	444.28	17510	23647.6	11946.5
Montenegro	-1.63 (-2.09,-1.16)	-2.24 (-2.61,-1.87)	7.62	11.82	4.36	140.86	214.93	82.53	12.54	18.39	7.31	276.26	397.49	168.38	65.86	101.88	37.76	1262.66	1931.3	724.64	72.55	105.84	42.82	1716.58	2476.3	1048.08
Morocco	-3.74 (-4.28,-3.20)	-4.15 (-4.45,-3.84)	6.88	11.28	3.45	149.14	247.44	77.53	20.96	30.26	10.7	507.46	723.97	270.91	1786.2	3011.42	905.25	47591.9	79242	24881.1	2608.72	3750.69	1344.88	74986.5	107139	39942
Mozambique	0.26 (0.10,0.42)	0.38 (0.23,0.53)	29.48	41.19	20.14	745.4	1039.76	506.25	27.38	36.62	19.14	668.13	894.84	470.45	2985.28	4217.59	1996.95	91458.7	130871	61156.6	1480.53	2009.9	1032.25	43123.5	58085.5	30100.8
Myanmar	-1.76 (-1.85,-1.67)	-2.01 (-2.11,-1.91)	28.77	39.76	20.07	716.02	992.71	501.75	48.07	66.88	32.6	1285.8	1792.96	865.93	12265.3	17174.1	8519.45	349458	486600	241274	10703.7	14903.2	7222.34	334488	466881	221646
Namibia	-0.56 (-0.76,-0.35)	-0.65 (-0.88,-0.42)	25.29	34.1	17.85	578.48	782.05	409.05	30.08	40.27	21.75	708.19	953.81	511.46	319.11	432.77	221.97	8330.98	11337.8	5821.21	195.38	262.83	140.65	5210.46	7062.11	3750.5
Nauru	0.50 (0.36,0.64)	0.48 (0.34,0.62)	43.11	60.53	26.66	1223.61	1739.38	782.3	37.37	53.84	22.64	1061.77	1535.51	651.54	1.92	2.76	1.17	76.95	111.22	48.89	1.52	2.22	0.89	58.4	85.4	35.02
Nepal	-0.92 (-0.99,-0.86)	-1.15 (-1.26,-1.04)	15.58	21.73	10.05	381.25	535.03	247.8	20.42	28.26	13.52	535.43	737.23	359.03	3101.59	4379.71	1970.79	87692.5	123736	56559.8	1805.75	2515.5	1181.46	56917.3	78890.5	38173.8
Netherlands	-2.95 (-3.05,-2.84)	-2.91 (-3.03,-2.78)	4.84	6.6	3.15	108.5	147.63	72.37	11.61	15.65	7.06	255.55	340.34	161.36	1722.37	2367.01	1095.21	33990.4	46152.8	22530	2319.57	3133.07	1410.95	49306.3	65771.7	31110.3
New Zealand	-2.66 (-2.84,-2.47)	-2.63 (-2.93,-2.34)	4.93	6.9	2.94	108.47	146.8	69.69	10.9	15.42	5.89	237.57	329.57	135.39	405.63	573.85	238.13	7823.91	10678.1	5013.08	415.48	583.36	223.71	9042.5	12519.7	5142.28
Nicaragua	0.86 (-0.10,1.82)	0.47 (-0.27,1.21)	18.72	24.57	12.8	428.65	553.3	309.15	14.93	19.5	10.34	375.36	482.48	276.44	708.64	933.51	486.08	19253.3	24998.9	13986.8	212.48	277.73	148.98	6239.86	8032.04	4608.91
Niger	-0.63 (-0.82,-0.43)	-0.72 (-0.94,-0.49)	23.9	32.29	16.19	549.15	757.75	377.72	28.78	39.2	20.09	679.17	924.45	481.87	1570.93	2192.25	1050.7	46058.3	64573.6	31044.1	702.9	962.82	493.08	21219.2	29202.2	14830.3
Nigeria	-1.02 (-1.18,-0.85)	-1.06 (-1.19,-0.94)	13.14	18.72	8.6	293.19	420.24	190.53	17.82	26.78	11.31	400.38	608.51	251.96	9743.25	14080	6232.86	273785	399099	177553	6838.56	10474.8	4216.55	182578	279833	113320
Niue	-0.62 (-0.74,-0.51)	-0.56 (-0.68,-0.43)	24.26	34.1	15.57	672.14	959.9	427.64	29.08	40.44	19.05	790.98	1100.66	520.65	0.51	0.72	0.33	14.05	19.87	8.96	0.65	0.9	0.43	16.59	23.08	10.93
North Macedonia	-1.00 (-1.27,-0.73)	-1.36 (-1.59,-1.14)	15.17	22.86	8.52	302.64	443.24	183.88	20.27	29.16	11.37	449.92	640.69	264.09	398.45	596.59	227.17	9004.65	13175	5454.22	333.85	482.78	187.81	8421.04	11924.5	4997.09
Northern Mariana Islands	-0.25 (-0.34,-0.15)	-0.24 (-0.31,-0.16)	13.99	20.19	8.41	383.68	560.44	239.46	15.01	22.1	9.47	409.97	601.8	258.68	6.48	9.54	3.93	211.92	316.37	128.97	2.86	4.28	1.71	116.69	174.2	69.79
Norway	-3.97 (-4.21,-3.73)	-3.91 (-4.14,-3.68)	3.7	5.1	2.25	84.27	115.61	55.68	12.09	16.88	6.97	268.35	362.71	163.67	399.66	552.03	237.78	7674.14	10456.4	5035.78	853.83	1195.04	489.64	16939.3	23035.5	10331.3
Oman	-2.57 (-2.96,-2.18)	-3.12 (-3.36,-2.89)	6.17	10.16	3.1	120.94	192.52	62.91	13.23	21.42	6.04	304.57	480.64	144.09	77.86	121.93	40.06	2781.72	4310.66	1482.04	78.89	125.54	36.83	2580.4	4039.34	1238.68
Pakistan	0.64 (0.53,0.75)	0.72 (0.62,0.81)	27.83	37.57	18.71	738.54	987.85	509.67	23.25	31.74	15.48	601.78	813.44	411.51	29181.8	39419.3	19300.8	952434	1.28748e+06	648770	12672.7	17302	8496.51	368899	498597	249854
Palau	-0.31 (-0.35,-0.28)	-0.21 (-0.25,-0.16)	24.94	36.79	15.57	725.38	1062.01	464.29	27.34	38.74	17.2	770.21	1092.39	486.43	4.97	7.5	3.08	168.73	249.34	106.26	2.62	3.76	1.63	86.53	124.33	53.83
Palestine	-1.54 (-1.92,-1.16)	-1.56 (-1.86,-1.26)	16.97	23.83	10.17	373.73	529.83	231.4	26.32	38.1	15.85	585.65	843.94	356.27	329.42	471.84	195.61	9271.11	13227.3	5711.47	206.7	299.15	123.55	5204.38	7518.11	3162.89
Panama	-1.77 (-2.21,-1.33)	-1.24 (-1.62,-0.85)	6.66	9.65	4.13	185.23	262.45	120.01	11.25	15.25	7.07	266.01	353.08	177.55	281.52	409.1	175.95	7723.51	10928.4	5005.16	161.46	219.22	102.34	4155.64	5522.79	2797.68
Papua New Guinea	0.27 (0.15,0.39)	0.28 (0.16,0.39)	29.64	41.77	19.39	829.16	1162.52	545.6	27.31	38.96	18.27	758.98	1081.62	512.16	1361.09	1952.58	859.31	49182	69461.8	31890.7	481.8	696.07	319.08	16792	24110	11148
Paraguay	0.36 (-0.36,1.09)	0.55 (-0.09,1.19)	6.45	9.78	3.76	167.23	254.92	97.49	5.89	8.49	3.52	145.75	209.23	88.91	351.68	533.77	204.72	9770.22	15002	5739.39	127.78	184.41	77.5	3576.05	5170.13	2161.97
Peru	-3.37 (-4.18,-2.55)	-3.11 (-3.92,-2.29)	4.32	6.47	2.57	110.09	164.05	66.91	11.56	16	7.18	283.44	391.44	185.65	1430.24	2129.2	853.43	36582.4	54362.5	22238.3	1336.09	1852.27	832.79	37353.3	51873.5	24493.7
Philippines	0.71 (0.47,0.94)	1.31 (1.02,1.60)	12.73	18.09	7.97	343.25	489.15	219.65	10.52	14.39	6.97	240.15	330.97	166.89	9379.11	13380.4	5830.93	300507	432610	189128	2468.5	3375.49	1658.87	77826.1	108849	53460.1
Poland	-3.08 (-3.44,-2.72)	-3.07 (-3.44,-2.69)	12.15	17.02	7.48	285.37	387.3	191.12	29.17	39.27	17.36	678.51	894.42	429.27	8725.62	12195.7	5352.41	187438	253805	125138	11951.1	16083.1	7183.1	290127	380850	183203
Portugal	-3.9 (-4.17,-3.63)	-3.42 (-3.57,-3.27)	4.3	6.03	2.67	100.62	140.48	65.65	13.62	19.68	7.91	274.44	389.56	169.92	1148.43	1644.59	701.96	21635.8	30551.8	13959.9	1732.27	2495.61	1020.45	35982	51150.7	22332
Puerto Rico	-3.91 (-4.38,-3.44)	-3.49 (-3.99,-2.99)	4.06	6.44	2.16	109.94	182.38	58	12.87	17.58	7.68	306.47	412.73	192.93	321.16	504.23	173.64	7068.17	11835.3	3712.82	447.5	607.91	268.61	10989.1	14780	6925.53
Qatar	-2.31 (-4.17,-0.41)	-2.72 (-3.89,-1.54)	2.87	5.39	1.43	55.1	99.74	28.9	5.81	10.78	2.76	122.41	219.58	58	14.01	24.91	6.69	747	1340.4	367.13	5.62	9.82	2.53	228.17	390.12	105.02
Republic of Korea	-5.03 (-5.21,-4.85)	-5.13 (-5.30,-4.96)	5.31	7.16	3.58	113.01	155.69	76.64	23.33	32.31	15.25	518.6	715.44	350.45	4409.95	5950.25	2979.64	96459.9	133629	65174.1	5718.02	8009.99	3774.29	164990	228383	112037
Republic of Moldova	-1.29 (-2.47,-0.09)	-1.02 (-1.55,-0.49)	19.96	28.62	11.15	441.65	612.65	269.8	29.12	40.67	15.66	597.78	823.75	360.55	1151.59	1654.35	644.87	24944.3	34657.7	15170.6	1079.77	1505.01	614.08	25550.1	34734.7	15623.3
Romania	-2.09 (-2.58,-1.60)	-1.92 (-2.27,-1.57)	13.46	20.02	7.82	297.95	429.49	181.29	24.57	34.49	14.31	523.09	722.09	322.42	5118.96	7592.64	2954.53	102117	147050	61959.3	5926.19	8255.36	3481.22	139789	191872	87523
Russian Federation	-1.57 (-2.58,-0.54)	-1.51 (-2.68,-0.32)	20.58	28.84	11.75	462.72	634.73	283.37	33.46	45.4	21	741.5	985.95	479.9	47585.6	66776.8	27267.8	1.03351e+06	1.42146e+06	630069	54756.4	73619.9	34339.3	1.30656e+06	1.74042e+06	849278
Rwanda	-1.48 (-1.67,-1.29)	-1.66 (-1.95,-1.38)	0.6	0.84	0.45	12.35	16.02	9.52	0.92	1.33	0.72	19.78	24.59	16.37	28.12	37.04	21.26	757.72	1065.5	561.24	21.57	26.92	17.71	573.69	684.73	481.71
Saint Kitts and Nevis	-2.69 (-3.19,-2.19)	-2.55 (-3.18,-1.91)	21.36	28.48	15.52	527.5	704.91	384.9	46.66	60.25	33.47	1118.51	1452.62	823.55	12.52	16.8	9.06	361.45	484.41	259.48	16.58	21.4	11.97	390.83	504.47	288.67
Saint Lucia	0.27 (-0.08,0.63)	1.13 (0.91,1.35)	8.69	12.41	5.51	241.11	356.8	151.41	7.93	12.03	4.69	174.18	263.91	106.54	18.13	26.08	11.46	521.92	771.11	326.44	6	9.18	3.68	151.15	228.02	92.85
Saint Vincent and the Grenadines	-3.19 (-3.39,-2.99)	-3.29 (-3.47,-3.12)	8.23	12.39	4.81	190.99	293.03	111.84	21.12	28	13.9	499.57	652.69	344.11	10.08	15.25	5.94	249.96	387.27	145.32	14.41	19.11	9.6	358.58	466.22	247.22
Samoa	-0.46 (-0.51,-0.41)	-0.33 (-0.37,-0.29)	27.65	38.46	17.55	760.35	1069.55	486.19	31.6	43.78	20.44	836.67	1165.57	551.17	38.65	54.24	23.98	1194.38	1698.2	751.57	25.94	36.14	16.77	779.63	1094.04	514.17
San Marino	-1.43 (-1.57,-1.29)	-1.04 (-1.11,-0.97)	3.53	5.71	1.96	81.9	129.44	47.33	5.37	7.97	3.1	110.95	160.05	67.23	2.58	4.24	1.44	48.41	75.98	28.32	1.72	2.56	0.99	34.98	50.98	21.02
Sao Tome and Principe	-1.78 (-1.95,-1.61)	-2.08 (-2.21,-1.94)	7.33	10.85	4.33	161.94	244.13	96.96	12.41	18.29	7.51	296.11	440.61	183.38	6.66	9.96	3.92	195.72	303.08	118.25	6.98	10.39	4.17	191.38	285.99	116.67
Saudi Arabia	0.34 (0.24,0.45)	0.76 (0.63,0.89)	12.87	19.54	6.98	340.11	506.65	194.45	11.64	17.61	6.07	273.22	414.93	144.9	2314.38	3583.15	1251.01	91232.7	138673	53007.1	629.46	966.99	325.28	20102.3	30712.3	10533.2
Senegal	-0.41 (-0.76,-0.05)	-0.46 (-0.91,0.01)	21.57	29.75	15.2	517.31	715.21	359.83	24.09	32.16	16.57	585.57	779.63	411.1	1435.11	2011.64	988.07	40878.5	57043.2	28280.1	695.49	931	476.82	20074.9	26727.1	14019
Serbia	-2.20 (-2.41,-1.99)	-2.69 (-2.91,-2.48)	10.41	16.19	5.59	200.1	304.38	115.81	19.89	28.26	11.28	438.97	609.55	266.18	1457.72	2253.44	793.22	28503.2	44163.8	16391.6	1991.03	2806.03	1146.47	48137.2	66886.1	29326.3
Seychelles	-1.68 (-1.93,-1.42)	-1.47 (-1.69,-1.25)	11.05	15.29	6.98	317.25	433.78	212.95	18.14	24.56	11.71	491.26	669.19	326.14	11.48	15.85	7.22	367.11	504.85	246.86	10.11	13.66	6.52	277.11	377.56	184.48
Sierra Leone	-0.10 (-0.24,0.05)	-0.03 (-0.18,0.13)	21.86	31.02	14.33	519.55	739.57	343.03	22.55	32.06	14.56	525.24	748.88	344.9	714.67	1020.49	464.86	20834.9	30020.5	13529.4	397.06	567.83	259.93	10504.6	15198.5	6832.86
Singapore	-5.53 (-5.79,-5.28)	-5.26 (-5.52,-5.00)	2.43	3.51	1.33	63.98	93.51	37.82	12.64	17.26	7.68	307.25	416.37	196.27	179.54	258.79	99.72	5051.09	7389.44	2993.74	254.12	344.12	156.02	7298.5	9866.44	4703.22
Slovakia	-2.42 (-2.89,-1.95)	-2.59 (-3.06,-2.12)	14.87	21.9	8.32	319.7	453.79	199.52	29.93	40.5	16.89	675.77	900.07	412.86	1334.95	1970.96	748.22	28267.5	40159.6	17492.6	1703.32	2298.43	967.51	39524	52620.1	24033.8
Slovenia	-3.41 (-3.61,-3.21)	-3.25 (-3.53,-2.96)	3.72	5.6	2.14	91.6	135.59	55.53	10.03	15.36	5.34	233.18	353.47	134.34	173.77	266.61	98.06	3624.85	5388.38	2160.47	234.79	363.29	126.5	5582.08	8497.4	3222.11
Solomon Islands	0.04 (-0.14,0.22)	-0.02 (-0.20,0.16)	65.33	91.19	42.79	1873.42	2657.4	1249.37	64.38	91.17	40.98	1881.6	2663.07	1196.4	208.71	300.81	134.26	7545.69	10887.5	4911.58	90.79	129.92	56.54	3197.94	4608.71	2030.06
Somalia	-0.14 (-0.20,-0.08)	-0.22 (-0.34,-0.11)	31.75	44.53	21.48	809.02	1131.67	553.05	33.19	46.32	22.52	866.73	1220.7	583.69	1933.14	2763.2	1270.22	63303.3	89461	42336.5	808.52	1153.74	528.64	26731.6	38095.6	17446.1
South Africa	-0.01 (-0.61,0.6)	-0.40 (-1.05,0.25)	20.71	25.52	16.03	497.65	619.98	388.84	20.69	25.88	15.69	557.86	698.39	435.66	8375.06	10360	6471.17	230255	285696	179839	4209.32	5275.17	3211.99	130082	163581	100513
South Sudan	-0.79 (-0.89,-0.69)	-0.85 (-0.96,-0.74)	11.51	17.52	7	278.18	424.4	163.8	14.45	21.74	8.71	355.34	542.29	217.2	390.63	609.74	227.49	11830.4	18419.5	6942.44	318.22	487.73	192.6	9190.7	14156.9	5580.58
Spain	-2.71 (-2.90,-2.52)	-2.12 (-2.28,-1.95)	2.09	3.07	1.23	50.39	75.76	30.32	4.6	6.82	2.61	93.6	133.37	57.42	2332.21	3501.22	1333.01	43891.3	65015.1	26563.2	2285.53	3373.23	1298.79	45753.1	65641.9	27836.6
Sri Lanka	-0.95 (-1.34,-0.55)	-0.64 (-1.01,-0.27)	16.97	23.96	11.47	433.11	593.83	306.65	22.45	29.68	14.84	527.75	688.8	363	3857.03	5518.04	2621.43	108846	149478	76858.9	2092.16	2757.95	1392.88	60539.5	78990.7	41483.9
Sudan	-1.67 (-1.72,-1.62)	-1.73 (-1.78,-1.67)	19.44	30.02	10.35	477.77	720.98	273.55	31.63	46.06	17.25	790.79	1150.91	456.67	3393.89	5290.57	1852.38	103371	158954	59860.1	2750.58	4038.74	1532.25	81464.4	119103	47389.8
Suriname	-1.13 (-1.61,-0.64)	-0.82 (-1.32,-0.32)	12.67	17.97	7.99	358.41	508.78	234.06	17.97	24.92	11.21	463.67	642.66	300.26	74.22	105.98	47.07	2217.04	3175.64	1444.59	45.65	63.31	28.45	1275.88	1773.4	831.94
Sweden	-3.25 (-3.37,-3.12)	-3.13 (-3.22,-3.04)	5.01	6.95	2.89	105.43	142.99	66.41	12.88	17.76	7.05	262.88	353.44	157.34	1224.99	1718.27	705.67	20810.7	28219	12938.8	2048.5	2832.84	1113.68	37516.7	50620.9	21998.2
Switzerland	-2.94 (-3.07,-2.82)	-2.74 (-2.90,-2.58)	3.92	5.56	2.31	86.52	118.69	55.11	9.28	12.93	5.27	193	260.85	117.26	795.39	1149.06	449.79	14328.5	19738.6	8881.06	1002.93	1396.87	567.45	19335.6	26312.6	11639.9
Syrian Arab Republic	0.19 (-0.08,0.46)	-0.06 (-0.35,0.23)	14.54	23.58	6.25	338.13	534.81	158.8	13.9	21.75	6.75	350.61	538.92	174.2	1487.31	2431.34	646.75	42481.4	67520.1	19913.7	706.14	1095.14	339.72	22268.9	34057.1	11157.6
Taiwan (Province of China)	-3.93 (-4.31,-3.55)	-3.51 (-3.91,-3.11)	3.62	5.34	2.17	100.16	150.27	61.66	11.74	16.68	7.72	282.58	404.97	185.14	1416.93	2104.43	845.95	36959.8	55826.8	22564.9	1646.8	2358.7	1063.69	46625.8	67195.8	30851.2
Tajikistan	1.29 (0.75,1.83)	0.68 (0.31,1.05)	42.63	59.9	25.23	871.38	1207.11	538.47	29.56	40.28	18.96	718.19	963.15	473.71	1568.4	2215.53	945.27	43691.6	60700.5	27762.6	811.92	1106.36	520.26	20825.8	27892.2	13841.3
Thailand	-3.64 (-3.94,-3.35)	-3.17 (-3.62,-2.71)	4.42	6.72	2.65	128.12	193.85	77.15	12.87	18.34	8.55	325.33	464.44	219.11	4329.06	6610.73	2566.55	124338	189527	74825.9	4191.63	6049.69	2753.93	128976	184859	86477.3
Timor-Leste	0.76 (0.61,0.91)	0.74 (0.53,0.95)	30.94	42.63	20.71	757.56	1036.74	499.65	24.91	34.3	17.2	616.35	843.56	424.83	224.37	312.93	148.8	6312.47	8767.91	4131.86	62.36	87.23	41.76	2069.43	2883.11	1382.89
Togo	-0.03 (-0.20,0.14)	0.00 (-0.26,0.26)	27.88	38.39	19.25	666.75	919.8	460.68	28.47	37.97	19.87	675.14	904.21	477.81	896.3	1256.27	607.03	27459.6	38304.6	18367.2	315.5	424.41	223.13	9467.4	12817.8	6599.27
Tokelau	-0.86 (-0.88,-0.83)	-0.79 (-0.81,-0.77)	24.47	34.48	15.8	666.47	938.59	435.37	31.39	44.2	21.12	837.47	1194.81	563.47	0.31	0.44	0.2	8.82	12.49	5.75	0.41	0.57	0.27	10.83	15.32	7.27
Tonga	-0.20 (-0.47,0.07)	-0.14 (-0.32,0.05)	20.4	28.17	13.6	544.99	750.86	374.07	21.88	29.04	14.97	572.02	751.91	396.3	15.87	21.95	10.6	440.56	608.74	300.65	11.2	14.88	7.59	332.68	437.25	230.18
Trinidad and Tobago	-2.07 (-2.39,-1.75)	-1.77 (-2.12,-1.43)	17.84	25.55	11.58	478.39	673.82	316.74	32.44	41.73	22.69	816.55	1035.19	588.42	323.04	464.44	209.01	8832.96	12481.2	5812.44	255.82	327.45	179.66	7055.69	8969.15	5107.01
Tunisia	-2.31 (-2.47,-2.15)	-2.17 (-2.32,-2.02)	6.96	11.72	3.36	160.04	253.93	82.62	13.59	20.07	7.04	301.34	441.03	164.12	794.8	1326.28	390.77	20198.7	31999.2	10485.5	575.31	848.97	301.06	15548.1	22660	8566.52
Turkey	-3.72 (-4.13,-3.31)	-4.10 (-4.34,-3.86)	1.64	2.73	0.9	37.1	57.94	22.03	4.92	7.81	2.55	123.66	191.59	66.38	1359.28	2227.04	750.68	33279.7	52413.3	19833.3	1661.79	2655.07	875.33	49610.7	75398.6	26742.7
Turkmenistan	-1.64 (-2.43,-0.84)	-1.50 (-2.44,-0.55)	20.78	32.15	10.35	504.93	758.16	279.29	34.08	46.53	19.43	802.59	1083.84	486.62	748.08	1136.9	380.23	21464.1	32144.5	12238.6	591.99	806.3	344.04	16140.6	21769.8	9860.1
Tuvalu	-0.57 (-0.61,-0.53)	-0.53 (-0.57,-0.48)	36.93	52.18	24.31	1024.7	1434.64	680.12	43.57	59.18	29.67	1196.02	1622.34	811.65	3.52	5.01	2.31	108.56	152.58	72.04	2.8	3.81	1.88	87.93	119.69	59.08
Uganda	1.62 (1.46,1.78)	1.97 (1.81,2.13)	3.93	6.14	2.24	99.5	156.22	57.78	2.47	3.88	1.47	56.4	85.74	34.5	522.9	820.38	298.88	17251.3	27346.6	9838.71	130.38	198.64	77.83	4191.05	6457.23	2469.37
Ukraine	0.32 (-0.26,0.91)	0.51 (-0.44,1.46)	33.96	47.76	18.43	750.84	1037.58	449.85	31.47	43.09	18.79	660.76	877.4	415.21	25488	35854.5	13746.7	537246	740967	317819	20619.2	28006.9	12381.6	455205	605774	286476
United Arab Emirates	1.89 (1.35,2.42)	2.48 (1.97,2.99)	7.28	11.6	3.84	186.41	304.36	99.85	4.24	6.82	2.43	90.7	139.57	55.37	323.2	545.06	160.96	15296.8	25574.5	8162.74	19.64	32.6	11.35	928.5	1500.92	534.38
United Kingdom	-3.09 (-3.33,-2.84)	-2.71 (-2.87,-2.54)	7.53	9.9	5.07	185.35	240.85	133.69	18.69	24.75	11.71	408.31	531.14	264.75	10066.5	13214.9	6758.87	210417	275114	151961	16963.6	22506.2	10649.8	347418	452183	225215
United Republic of Tanzania	-1.46 (-1.57,-1.36)	-1.63 (-1.73,-1.52)	13.48	20.01	8.82	312.02	467.46	202.35	20.71	28.13	14.25	502.31	689.61	343.95	2948.91	4424.61	1885.32	83417.8	126535	52909.2	2056.21	2836.16	1402.11	59101	82286.9	40718.5
United States of America	-2.22 (-2.39,-2.05)	-1.83 (-1.94,-1.73)	6.93	9.31	4.25	181.38	245.71	120.22	13.23	17.85	7.8	312.13	414.35	194.39	40171.8	54383.4	24611	929442	1.25849e+06	615114	42793.1	57891.4	25004.9	950697	1.26357e+06	589730
United States Virgin Islands	-1.89 (-2.35,-1.42)	-1.75 (-2.15,-1.35)	5.5	8.55	3.03	134.01	212.09	75.69	9.87	14.61	5.54	231.57	336.12	135	9.25	14.69	4.97	224.09	360.53	122.61	7.45	10.99	4.12	210.38	305.68	123
Uruguay	-2.86 (-3.32,-2.41)	-2.74 (-3.20,-2.28)	6.93	9.39	4.57	165.54	224	112.56	16.33	21.76	10.51	375.17	494.13	250.21	396.34	543.06	256.06	8222.42	11044.1	5523.7	617	820.29	396.41	13847.8	18237.3	9131.62
Uzbekistan	0.84 (0.24,1.45)	0.15 (-0.28,0.59)	39.24	57.55	19.31	747.31	1105.69	404.93	31.75	42.73	19.58	727.21	955.72	471.61	5139.05	7745.23	2707.46	150572	225764	83935.8	3370.4	4506.42	2103.09	85197.1	111661	56086.9
Vanuatu	0.87 (0.66,1.08)	0.98 (0.75,1.22)	31.58	47.49	17.95	909.25	1356.47	530.02	24.57	38.41	13.51	683.95	1076.26	381.6	53.32	81.29	30.39	1816.23	2770.32	1065.33	15.76	24.98	8.59	548.76	872.47	305.5
Venezuela (Bolivarian Republic of)	-0.32 (-0.78,0.14)	-0.21 (-0.62,0.19)	9.13	13.89	5.05	237.23	359.99	136.01	9.72	13.95	5.43	245.92	353.23	141.76	2589.77	3947.06	1426.32	70682.4	107471	40340.7	915.65	1311.26	510.06	27324.5	39442.2	15848.4
Viet Nam	-1.15 (-1.18,-1.13)	-1.17 (-1.20,-1.14)	17.73	26.14	11.77	422.33	629.32	280.54	24.81	34.97	16.62	594.36	848.47	397.62	15136	22567	10002.2	410237	623386	270303	9320.58	13285.9	6215.69	244753	349032	163440
Yemen	-0.85 (-0.92,-0.79)	-0.92 (-1.02,-0.83)	29.64	42.87	17.3	719.67	1036.98	435.32	38.08	55.39	22.13	943.43	1371.65	556.37	3609.5	5269.45	2085.89	110769	161151	65979.6	1715.95	2510.86	984.41	52690.1	78195.7	31415.3
Zambia	-0.09 (-0.25,0.08)	-0.11 (-0.28,0.07)	33.82	45.25	24.23	824.78	1111.69	583.44	34.53	44.51	25.68	852.79	1099.62	638.25	2055.74	2799.27	1428.71	62665.3	86615.4	43331.4	901.84	1169.51	665.89	26979.9	34982.9	20160.6
Zimbabwe	0.61 (0.38,0.83)	0.79 (0.58,1.00)	32.12	43.87	22.65	783.62	1057.11	559.34	27.02	34.27	19.96	625.44	790.51	477.61	1959.87	2688.88	1370.17	58106.6	78773.2	41302.5	946.11	1209.26	710.6	26240.6	33057.3	20174.6
ASMR, age-standardized mortality rate; DALYs, disability-adjusted life years; ASDR, age-standardized disability-adjusted life year rate; AAPC, average annual percentage change; CI, confidence interval.
